# Supplementary material for: Synergistic Antimicrobial Activity of BrSPR20-P1 Peptide and Silver Nanoparticles Against Pathogenic Bacteria
Source: Int J Mol Sci. 2025 Aug 13;26(16):7832. doi: 10.3390/ijms26167832 (PMC12386432; doi:10.3390/ijms26167832)
Supplement: Supplementary file 1 [file ijms-26-07832-s001.zip]

Archive with 1 entries (1 files):
- ijms-3813819-supplementary.pdf
